# Supplementary material for: Numb Chin Syndrome in Sickle Cell Disease: A Systematic Review and Recommendations for Investigation and Management
Source: Diagnostics (Basel). 2022 Nov 24;12(12):2933. doi: 10.3390/diagnostics12122933 (PMC9776680; doi:10.3390/diagnostics12122933)
Supplement: Supplementary file 1 [file diagnostics-12-02933-s001.zip]

Archive with 1 entries (1 files):
- diagnostics-2002312-supplementary.pdf
